# Supplementary material for: Factors Related to Breastfeeding Support in Lebanese Daycare Centers: A Qualitative Study among Daycare Directors and Employees
Source: Int J Environ Res Public Health. 2021 Jun 8;18(12):6205. doi: 10.3390/ijerph18126205 (PMC8228840; doi:10.3390/ijerph18126205)
Supplement: Supplementary file 1 [file ijerph-18-06205-s001.zip]

Archive with 3 entries (3 files):
- Supplementary Material-Figure S1-Conceptual framework.pdf
- Supplementary Material-figures S2 and S3-Coding trees.pdf
- Supplementary Material-Table S1 and S2-Questions for directors and employees.pdf
